# Supplementary material for: Prediction of Residual Stroke Risk in Anticoagulated Patients with Atrial Fibrillation: mCARS
Source: J Clin Med. 2021 Jul 29;10(15):3357. doi: 10.3390/jcm10153357 (PMC8348193; doi:10.3390/jcm10153357)
Supplement: Supplementary file 1 [file jcm-10-03357-s001.zip]

Archive with 1 entries (1 files):
- jcm-1265938-supplementary.pdf
